# Supplementary material for: Fu Brick Tea as a Staple Food Supplement Attenuates High Fat Diet Induced Obesity in Mice
Source: Foods. 2023 Dec 15;12(24):4488. doi: 10.3390/foods12244488 (PMC10743230; doi:10.3390/foods12244488)
Supplement: Supplementary file 1 [file foods-12-04488-s001.zip]

Archive with 1 entries (1 files):
- foods-2730949-supplementary.pdf
